# Supplementary material for: Coexisting ecotypes in long-term evolution emerged from interacting trade-offs
Source: Nat Commun. 2023 Jun 26;14:3805. doi: 10.1038/s41467-023-39471-9 (PMC10293278; doi:10.1038/s41467-023-39471-9)
Supplement: Supplementary file 4 — Source data [file 41467_2023_39471_MOESM4_ESM.zip]

Archive with 24 entries (23 files):
- Data_files/
- __MACOSX/._Data_files
- Data_files/.DS_Store
- __MACOSX/Data_files/._.DS_Store
- Data_files/Fig.4a.rawdata.xlsx
- __MACOSX/Data_files/._Fig.4a.rawdata.xlsx
- Data_files/Fig.3a.upper_panelGrowth rates.csv
- __MACOSX/Data_files/._Fig.3a.upper_panelGrowth rates.csv
- Data_files/Fig.3a.lower_panel_Acetate excretion.csv
- __MACOSX/Data_files/._Fig.3a.lower_panel_Acetate excretion.csv
- Data_files/Fig.3b.rawdta.xlsx
- __MACOSX/Data_files/._Fig.3b.rawdta.xlsx
- Data_files/Fig3b_138uM_Glucose_10mM Acetate_diauxie.csv
- __MACOSX/Data_files/._Fig3b_138uM_Glucose_10mM Acetate_diauxie.csv
- Data_files/Fig.4a.csv
- __MACOSX/Data_files/._Fig.4a.csv
- Data_files/Fig.4b.csv
- __MACOSX/Data_files/._Fig.4b.csv
- Data_files/Fig.4c.csv
- __MACOSX/Data_files/._Fig.4c.csv
- Data_files/Fig.4c.rawdata.xlsx
- __MACOSX/Data_files/._Fig.4c.rawdata.xlsx
- Data_files/Fig.4b.rawdata.xlsx
- __MACOSX/Data_files/._Fig.4b.rawdata.xlsx
