# Supplementary material for: Coexisting ecotypes in long-term evolution emerged from interacting trade-offs
Source: Nat Commun. 2023 Jun 26;14:3805. doi: 10.1038/s41467-023-39471-9 (PMC10293278; doi:10.1038/s41467-023-39471-9)
Supplement: Supplementary file 4 — Source data [file 41467_2023_39471_MOESM4_ESM.zip › Data_files/Fig.4a.rawdata.xlsx]

## Sheet: Sheet1
	10_1_Calculations
	Biological replicate 1	Biological replicate 1	Biological replicate 2	Biological replicate 2	L starin average frequency	S strain average frequency
Day	L strain frequency	S strain frequency	L strain frequency	S strain frequency
1	0.968702	0.0312982	0.915504	0.0844958	0.942103	0.057897
2	0.979751	0.0202493	0.990118	0.00988242	0.984934	0.0150658
3	0.974612	0.0253883	0.948875	0.0511247	0.961744	0.0382565
4	0.975249	0.0247515	0.950269	0.0497311	0.962759	0.0372413
5	0.9886	0.0113995	0.956343	0.0436569	0.972472	0.0275282
6	0.993372	0.00662765	0.936874	0.0631259	0.965123	0.0348768
7	0.987356	0.0126439	0.883363	0.116637	0.93536	0.0646403
8	0.972154	0.0278458	0.731908	0.268092	0.852031	0.147969
9	0.969093	0.0309067	0.586417	0.413583	0.777755	0.222245
10	0.965699	0.0343008	0.456521	0.543479	0.71111	0.28889
11	0.875905	0.124095	0.422138	0.577862	0.649021	0.350979
12	0.814625	0.185375	0.329717	0.670283	0.572171	0.427829
13	0.765891	0.234109	0.262404	0.737596	0.514147	0.485853
14	0.613996	0.386004	0.265716	0.734284	0.439856	0.560144
	1_1_Calculations
	Biological replicate 1	Biological replicate 1	Biological replicate 2	Biological replicate 2	L starin average frequency	S strain average frequency
Day	L strain frequency	S strain frequency	L strain frequency	S strain frequency
1	0.790188	0.209812	0.594218	0.405782	0.692203	0.307797
2	0.905137	0.0948626	0.852909	0.147091	0.879023	0.120977
3	0.944997	0.0550033	0.980254	0.0197461	0.962625	0.0373747
4	0.95442	0.0455796	0.968202	0.0317981	0.961311	0.0386888
5	0.976739	0.0232612	0.97276	0.0272401	0.974749	0.0252506
6	0.976412	0.0235884	0.823395	0.176605	0.899903	0.100097
7	0.898462	0.101538	0.762978	0.237022	0.83072	0.16928
8	0.820023	0.179977	0.702372	0.297628	0.761198	0.238802
9	0.738168	0.261832	0.576273	0.423727	0.65722	0.34278
10	0.69213	0.30787	0.498245	0.501755	0.595187	0.404813
11	0.646249	0.353751	0.406509	0.593491	0.526379	0.473621
12	0.55519	0.44481	0.356199	0.643801	0.455694	0.544306
13	0.458547	0.541453	0.322618	0.677382	0.390583	0.609417
14	0.388076	0.611924	0.401637	0.598363	0.394857	0.605143
	1_10_Calculations
	Biological replicate 1	Biological replicate 1	Biological replicate 2	Biological replicate 2	L starin average frequency	S strain average frequency
Day	L strain frequency	S strain frequency	L strain frequency	S strain frequency
1	0.299822	0.700178	0.154032	0.845968	0.226927	0.773073
2	0.496773	0.503227	0.372262	0.627738	0.434518	0.565482
3	0.823773	0.176227	0.74109	0.25891	0.782431	0.217569
4	0.929086	0.0709136	0.930303	0.0696966	0.929695	0.0703051
5	0.94341	0.0565903	0.906691	0.0933094	0.92505	0.0749498
6	0.916949	0.0830506	0.884118	0.115882	0.900534	0.0994662
7	0.913633	0.0863669	0.877345	0.122655	0.895489	0.104511
8	0.85845	0.14155	0.847043	0.152957	0.852747	0.147253
9	0.820065	0.179935	0.709453	0.290547	0.764759	0.235241
10	0.687753	0.312247	0.661473	0.338527	0.674613	0.325387
11	0.711515	0.288485	0.617264	0.382736	0.66439	0.33561
12	0.67265	0.32735	0.729881	0.270119	0.701266	0.298734
13	0.606389	0.393611	0.752211	0.247789	0.6793	0.3207
14	0.580555	0.419445	0.69465	0.30535	0.637603	0.362397
