# Supplementary material for: Coexisting ecotypes in long-term evolution emerged from interacting trade-offs
Source: Nat Commun. 2023 Jun 26;14:3805. doi: 10.1038/s41467-023-39471-9 (PMC10293278; doi:10.1038/s41467-023-39471-9)
Supplement: Supplementary file 4 — Source data [file 41467_2023_39471_MOESM4_ESM.zip › Data_files/Fig.3a.upper_panelGrowth rates.csv]

Replicate	Growth rate L-Strain (1/h)	Growth rate S-Strain (1/h)
1	0.792879632	0.759550745
2	0.829120596	0.633477535
3	0.7561958	0.715797852
4	0.740300827	0.640997871
