# Supplementary material for: Coexisting ecotypes in long-term evolution emerged from interacting trade-offs
Source: Nat Commun. 2023 Jun 26;14:3805. doi: 10.1038/s41467-023-39471-9 (PMC10293278; doi:10.1038/s41467-023-39471-9)
Supplement: Supplementary file 4 — Source data [file 41467_2023_39471_MOESM4_ESM.zip › Data_files/Fig.3a.lower_panel_Acetate excretion.csv]

Biological replicate	L (mM/OD600/h)	S(mM/OD600/h)
1	6.278911165	5.765485374
2	6.452864939	4.633054305
3	6.260597581	4.604442541
4	6.470524186	3.955741729
