# Supplementary material for: Coexisting ecotypes in long-term evolution emerged from interacting trade-offs
Source: Nat Commun. 2023 Jun 26;14:3805. doi: 10.1038/s41467-023-39471-9 (PMC10293278; doi:10.1038/s41467-023-39471-9)
Supplement: Supplementary file 4 — Source data [file 41467_2023_39471_MOESM4_ESM.zip › Data_files/Fig.3b.rawdta.xlsx]

## Sheet: Sheet1
Time in Hr.	L(replicate1) normalized	L(replicate2) Normalized	L Averaged		Time in Hr	S(replicate1) normalized	S(replicate2) Normalized	S Averaged
-6	0.0070355	0.00751534	0.00727542		-6	0.010487	0.0148729	0.0126799
-5.5	0.0068756	0.00751534	0.00719547		-5.5	0.010056	0.0214297	0.0157429
-5	0.0163096	0.0104294	0.0133695		-5	0.0245654	0.0324644	0.0285149
-4.5	0.0252638	0.0191718	0.0222178		-4.5	0.0435282	0.0466976	0.0451129
-4	0.0300608	0.0378834	0.0339721		-4	0.0699612	0.0686071	0.0692841
-3.5	0.0575632	0.0564417	0.0570024		-3.5	0.107312	0.105229	0.106271
-3	0.0786697	0.0863497	0.0825097		-3	0.175262	0.150328	0.162795
-2.5	0.142629	0.140951	0.14179		-2.5	0.269214	0.241004	0.255109
-2	0.223857	0.232209	0.228033		-2	0.395345	0.35455	0.374948
-1.5	0.379757	0.384816	0.382286		-1.5	0.551932	0.502479	0.527206
-1	0.597697	0.594939	0.596318		-1	0.732366	0.678714	0.70554
-0.5	0.857691	0.856595	0.857143		-0.5	0.886798	0.830641	0.85872
0	1	1	1		0	1	1	1
0.5	1.11641	1.09601	1.10621		0.5	1.16291	1.15161	1.15726
1	1.14775	1.17868	1.16321		1	1.30427	1.33504	1.31965
1.5	1.28862	1.23727	1.26294		1.5	1.43169	1.48281	1.45725
2	1.32571	1.33604	1.33088		2	1.61471	1.64529	1.63
2.5	1.40198	1.4523	1.42714		2.5	1.81712	1.77531	1.79622
3	1.43796	1.50874	1.47335		3	2.00804	2.03518	2.02161
3.5	1.57755	1.61488	1.59621		3.5	2.4564	2.43163	2.44402
4	1.65462	1.72761	1.69111		4	2.98621	3.00688	2.99654
4.5	1.80285	1.83589	1.81937		4.5	3.63181	3.59939	3.6156
5	1.93316	2.0546	1.99388		5	4.6693	4.16216	4.41573
5.5	2.07051	2.23466	2.15259		5.5	5.85275	4.79994	5.32634
6	2.40406	2.4362	2.42013		6	6.96136	5.38893	6.17514
6.5	2.71426	2.86856	2.79141		6.5	7.87186	5.98673	6.92929
7	3.16118	3.38758	3.27438
7.5	3.618	3.95092	3.78446
8	4.16038	4.58282	4.3716
8.5	5.20243	5.46273	5.33258
9	6.33898	6.56196	6.45047
