# Supplementary material for: Coexisting ecotypes in long-term evolution emerged from interacting trade-offs
Source: Nat Commun. 2023 Jun 26;14:3805. doi: 10.1038/s41467-023-39471-9 (PMC10293278; doi:10.1038/s41467-023-39471-9)
Supplement: Supplementary file 4 — Source data [file 41467_2023_39471_MOESM4_ESM.zip › Data_files/Fig3b_138uM_Glucose_10mM Acetate_diauxie.csv]

Time (Hr)	L-Strain Averaged normalized fluoroscence intensity of 2 replicates		S-Strain Averaged normalized fluoroscence intensity of 2 replicates
-6	0.007275417		0.01267993
-5.5	0.007195469		0.01574287
-5	0.013369505		0.02851493
-4.5	0.022217805		0.04511291
-4	0.033972098		0.06928414
-3.5	0.057002439		0.10627083
-3	0.082509672		0.16279501
-2.5	0.141789819		0.25510926
-2	0.22803266		0.37494766
-1.5	0.382286453		0.5272055
-1	0.596318062		0.70554013
-0.5	0.857143085		0.85871958
0	1		1
0.5	1.106208885		1.15725743
1	1.163213212		1.3196529
1.5	1.262942612		1.45724955
2	1.330877245		1.6300004
2.5	1.427141672		1.79621591
3	1.473351019		2.02161397
3.5	1.596213834		2.44401638
4	1.691114202		2.99654279
4.5	1.819367874		3.61559903
5	1.993882001		4.41573128
5.5	2.152588724		5.32634354
6	2.42012886		6.17514472
6.5	2.791410577		6.92929193
7	3.274376767
7.5	3.784462361
8	4.371599722
8.5	5.332580253
9	6.450473121
