# Supplementary material for: Coexisting ecotypes in long-term evolution emerged from interacting trade-offs
Source: Nat Commun. 2023 Jun 26;14:3805. doi: 10.1038/s41467-023-39471-9 (PMC10293278; doi:10.1038/s41467-023-39471-9)
Supplement: Supplementary file 4 — Source data [file 41467_2023_39471_MOESM4_ESM.zip › Data_files/Fig.4a.csv]

Days	L 10:1 Average Frequency	L 1:1 Averag Frequency	L 1:10 Average Frequency	S 10:1 Average frequency	S 1:1 Average Frequency	S 1:10 Average frequency
1	0.9421	0.69220303	0.22692684	0.05789702	0.30779697	0.77307316
2	0.98493	0.87902302	0.43451762	0.01506584	0.12097698	0.56548238
3	0.96174	0.96262533	0.78243111	0.03825649	0.03737467	0.21756889
4	0.96276	0.96131116	0.92969493	0.03724129	0.03868884	0.07030507
5	0.97247	0.97474936	0.92505016	0.02752822	0.02525064	0.07494984
6	0.96512	0.89990346	0.90053382	0.03487676	0.10009654	0.09946618
7	0.93536	0.83072007	0.89548901	0.0646403	0.16927993	0.10451099
8	0.85203	0.76119751	0.85274652	0.1479691	0.23880249	0.14725348
9	0.77776	0.65722012	0.76475884	0.22224469	0.34277988	0.23524116
10	0.71111	0.59518744	0.67461297	0.2888901	0.40481256	0.32538703
11	0.64902	0.52637902	0.66438955	0.35097851	0.47362098	0.33561045
12	0.57217	0.45569449	0.70126554	0.42782882	0.54430551	0.29873446
13	0.51415	0.39058264	0.67930031	0.48585271	0.60941736	0.32069969
14	0.43986	0.39485651	0.6376025	0.56014398	0.60514349	0.3623975
