# Supplementary material for: Coexisting ecotypes in long-term evolution emerged from interacting trade-offs
Source: Nat Commun. 2023 Jun 26;14:3805. doi: 10.1038/s41467-023-39471-9 (PMC10293278; doi:10.1038/s41467-023-39471-9)
Supplement: Supplementary file 4 — Source data [file 41467_2023_39471_MOESM4_ESM.zip › Data_files/Fig.4b.csv]

Days	L 1:10 Frequency	S 1:10 Frequency	L Glycerol Frequency	S Glycerol Frequency	L Acetate Frequency	S Acetate Frequency
1	0.299822	0.700178
2	0.496773	0.503227
3	0.823773	0.176227
4	0.929086	0.070914
5	0.94341	0.05659
6	0.916949	0.083051
7	0.913633	0.086367
8	0.85845	0.14155
9	0.820065	0.179935
10	0.687753	0.312247	0.00734702	0.99265298	0.37503768	0.62496232
11	0.711515	0.288485	0.0007278	0.9992722	0.02105947	0.97894053
12	0.67265	0.32735	0.00094697	0.99905303	0.00613871	0.99386129
13	0.606389	0.393611	0.00073099	0.99926901
14	0.580555	0.419445	0	1
