# Supplementary material for: Coexisting ecotypes in long-term evolution emerged from interacting trade-offs
Source: Nat Commun. 2023 Jun 26;14:3805. doi: 10.1038/s41467-023-39471-9 (PMC10293278; doi:10.1038/s41467-023-39471-9)
Supplement: Supplementary file 4 — Source data [file 41467_2023_39471_MOESM4_ESM.zip › Data_files/Fig.4c.csv]

Days	L 10:1 Frequency	S 10:1 Frequency	L Glycerol Frequency	S Glycerol Frequency	L Acetate Frequency	S Acetate Frequency
1	0.9155	0.0845
2	0.99012	0.00988
3	0.94888	0.05112
4	0.95027	0.04973
5	0.95634	0.04366
6	0.93687	0.06313
7	0.88336	0.11664
8	0.73191	0.26809
9	0.58642	0.41358
10	0.45652	0.54348
11	0.42214	0.57786	0.01352342	0.98647658	0.14648626	0.85351374
12	0.32972	0.67028	0.00487348	0.99512652	0.01262351	0.98737649
13	0.2624	0.7376	0.00368856	0.99631144
14	0.26572	0.73428	0.00282238	0.99717762
