# Supplementary material for: Coexisting ecotypes in long-term evolution emerged from interacting trade-offs
Source: Nat Commun. 2023 Jun 26;14:3805. doi: 10.1038/s41467-023-39471-9 (PMC10293278; doi:10.1038/s41467-023-39471-9)
Supplement: Supplementary file 4 — Source data [file 41467_2023_39471_MOESM4_ESM.zip › Data_files/Fig.4c.rawdata.xlsx]

## Sheet: Sheet1
Days	Biological replicate 2	Biological replicate 2
	L (10:1) strain frequency	S (10:1)strain frequency
1	0.915504	0.0844958
2	0.990118	0.00988242
3	0.948875	0.0511247
4	0.950269	0.0497311
5	0.956343	0.0436569
6	0.936874	0.0631259
7	0.883363	0.116637
8	0.731908	0.268092
9	0.586417	0.413583	Glycerol tube no. 1	Glycerol tube no. 2		Glycerol tube no. 1	Glycerol tube no. 2		Acetate tube no. 1	Acetate tube no. 2		Acetate tube no. 1	Acetate tube no. 2
10	0.456521	0.543479	L strain in Glycerol frequency	L strain in Glycerol frequency	L strain in Glycerol average frequency	S strain in Glycerol frequency	S strain in Glycerol frequency	S strain in Glycerol average frequency	L strain Acetate frequency	L strain Acetate frequency	L strain in Acetate average frequency	S strain in Acetate frequency	S strain in Acetate frequency	S strain in Acetate average frequency
11	0.422138	0.577862	0.0200077	0.00703912	0.0135234	0.979992	0.992961	0.986477	0.140547	0.152426	0.146486	0.859453	0.847574	0.853514
12	0.329717	0.670283	0.00461548	0.00513148	0.00487348	0.995385	0.994869	0.995127	0.0118538	0.0133933	0.0126235	0.988146	0.986607	0.987376
13	0.262404	0.737596	0.00593412	0.001443	0.00368856	0.994066	0.998557	0.996311
14	0.265716	0.734284	0.00391765	0.00172712	0.00282238	0.996082	0.998273	0.997178

## Sheet: Sheet2
				Acetate 1 Calculations	Acetate 2 Calculations	Acetate Avg		Acetate 1 Calculations	Acetate 2 Calculations	Acetate Avg
				LC freq	LC freq	LC Avg		SV Freq	SV Freq	SV Avg
