# Supplementary material for: Coexisting ecotypes in long-term evolution emerged from interacting trade-offs
Source: Nat Commun. 2023 Jun 26;14:3805. doi: 10.1038/s41467-023-39471-9 (PMC10293278; doi:10.1038/s41467-023-39471-9)
Supplement: Supplementary file 4 — Source data [file 41467_2023_39471_MOESM4_ESM.zip › Data_files/Fig.4b.rawdata.xlsx]

## Sheet: Sheet1
Days	Biological replicate 1	Biological replicate 1
	L (1:10) strain frequency	S (1:10) strain frequency
1	0.299822	0.700178
2	0.496773	0.503227
3	0.823773	0.176227
4	0.929086	0.0709136
5	0.94341	0.0565903
6	0.916949	0.0830506
7	0.913633	0.0863669
8	0.85845	0.14155	Glycerol tube no. 1	Glycerol tube no. 2		Glycerol tube no. 1	Glycerol tube no. 2		Acetate tube no. 1	Acetate tube no. 2		Acetate tube no. 1	Acetate tube no. 2
9	0.820065	0.179935	L strain in Glycerol frequency	L strain in Glycerol frequency	L strain in Glycerol average frequency	S strain in Glycerol frequency	S strain in Glycerol frequency	S strain in Glycerol average frequency	L strain Acetate frequency	L strain Acetate frequency	L strain in Acetate average frequency	S strain in Acetate frequency	S strain in Acetate frequency	S strain in Acetate average frequency
10	0.687753	0.312247	0.013002	0.00169205	0.00734702	0.986998	0.998308	0.992653	0.34933	0.400746	0.375038	0.65067	0.599254	0.624962
11	0.711515	0.288485	0.0014556	0	0.000727802	0.998544	1	0.999272	0.014605	0.027514	0.0210595	0.985395	0.972486	0.978941
12	0.67265	0.32735	0	0.00189394	0.00094697	1	0.998106	0.999053	0.00577233	0.0065051	0.00613871	0.994228	0.993495	0.993861
13	0.606389	0.393611	0	0.00146199	0.000730994	1	0.998538	0.999269
14	0.580555	0.419445	0	0	0	1	1	1
